# Supplementary material for: Mixed Methods Studies on Breastfeeding: A Scoping Review
Source: Healthcare (Basel). 2025 Mar 27;13(7):746. doi: 10.3390/healthcare13070746 (PMC11988830; doi:10.3390/healthcare13070746)
Supplement: Supplementary file 1 [file healthcare-13-00746-s001.zip]

Archive with 2 entries (2 files):
- Additional 1_Table S1_Terms for the strategic search in information sources.pdf
- Additional 2 - Chart S1 - Evaluation of studies using the Mixed Methods Appraisal Tool - MMAT.pdf
